# Supplementary material for: Decomposing the variance in early maladaptive schemas: the major role of one general factor, the minor role of domains, and their differential relations to facial emotion recognition
Source: Front Psychol. 2024 May 15;15:1342480. doi: 10.3389/fpsyg.2024.1342480 (PMC11134781; doi:10.3389/fpsyg.2024.1342480)
Supplement: Supplementary file 2 [file Table_2.XLSX]

## Sheet: Sheet1
id	sex	age	emo_dep	aband	mistrust	so_isolate	defectiveness	failure	dependence	vulner	enmeshment	subjug	self_sacrif	emo_inhib	unrelent_std	entitlement	insuf_self_ctrl	M_conf_in_response	N_conf_in_response	fear	neut	disgust	anger	happy	sad	m_fear	m_neut	m_disgust	m_anger	m_happy	m_sad	n_fear	n_neut	n_disgust	n_anger	n_happy	n_sad	total_emotion_recog	Y_1_ed	Y_2_ed	Y_3_ed	Y_4_ed	Y_5_ed	Y_6_ab	Y_7_ab	Y_8_ab	Y_9_ab	Y_10_ab	Y_11_mt
1	2	27	9	16	6	6	5	12	7	7	7	10	15	7	13	20	22			4	4	0	4	4	4	2	2	0	2	2	2	2	2	0	2	2	2	20	2	1	1	1	4	4	2	2	4	4	1
2	2	26	8	26	23	11	7	11	14	24	15	16	26	20	27	23	17	7	8	4	3	3	3	4	3	2	1	1	1	2	1	2	2	2	2	2	2	20	1	1	1	1	4	6	5	5	4	6	5
3	2	27	6	10	10	7	9	7	6	10	7	12	19	8	14	12	15	10	10	4	4	4	4	4	4	2	2	2	2	2	2	2	2	2	2	2	2	24	1	1	1	1	2	2	2	1	4	1	2
4	2	27	5	16	13	17	11	14	14	8	6	11	18	5	11	13	16	10	9	4	4	4	4	4	4	2	2	2	2	2	2	2	2	2	2	2	2	24	1	1	1	1	1	2	4	1	4	5	4
5	2	54	9	11	8	5	6	8	5	8	5	5	14	9	12	12	13	9	10	4	3	3	3	4	4	2	1	1	2	2	2	2	2	2	1	2	2	21	2	2	1	2	2	2	2	2	3	2	1
6	2	32	5	14	5	5	5	5	7	6	6	6	18	6	17	13	9	9	9	4	4	4	4	4	4	2	2	2	2	2	2	2	2	2	2	2	2	24	1	1	1	1	1	6	2	2	2	2	1
7	2	63	7	7	6	7	7	9	6	6	13	18	25	19	12	14	11	7	7	2	2	3	2	3	3	1	1	1	1	1	2	1	1	2	1	2	1	15	1	1	2	1	2	1	1	1	3	1	1
8	2	25	7	9	6	5	5	6	5	5	5	5	13	6	17	11	8	10	8	4	4	4	4	4	4	2	2	2	2	2	2	2	2	2	2	2	2	24	1	2	1	2	1	2	1	1	4	1	1
9	2	55	10	10	11	8	6	8	5	10	7	13	25	10	21	12	10	7	9	4	4	4	3	4	4	2	2	2	2	2	2	2	2	2	1	2	2	23	2	2	2	2	2	2	2	2	2	2	3
10	2	61	11	17	18	5	8	5	8	11	5	16	21	9	11	11	5	10	10	3	3	1	1	4	2	1	1	0	0	2	1	2	2	1	1	2	1	14	4	1	1	4	1	4	4	4	4	1	1
11	2	60	9	6	6	6	5	9	5	5	5	7	17	5	12	9	9	9	9	3	3	4	2	4	4	1	1	2	1	2	2	2	2	2	1	2	2	20	1	1	5	1	1	1	1	1	2	1	1
12	2	51	11	12	9	6	5	5	5	9	5	9	19	11	22	9	5	10	10	4	4	4	2	4	4	2	2	2	1	2	2	2	2	2	1	2	2	22	1	1	6	2	1	1	2	1	4	4	4
13	2	40	9	15	11	18	16	18	12	25	17	16	24	21	25	21	17	9	10	3	3	4	4	4	3	1	1	2	2	2	2	2	2	2	2	2	1	21	1	1	2	2	3	4	4	3	2	2	3
14	2	40	14	8	10	8	7	14	10	9	9	13	15	19	13	13	11	8	7	3	2	1	4	4	4	1	1	1	2	2	2	2	1	0	2	2	2	18	4	4	2	2	2	1	1	2	2	2	3
15	2	43	7	12	12	12	8	11	9	11	10	11	21	15	12	14	11	10	10	4	3	4	4	4	4	2	1	2	2	2	2	2	2	2	2	2	2	23	1	1	2	1	2	2	2	2	5	1	2
16	2	51	9	9	5	5	5	5	5	5	5	5	13	7	10	7	8	5	9	4	3	3	1	3	4	2	1	1	0	1	2	2	2	2	1	2	2	18	2	1	2	2	2	2	2	2	2	1	1
17	2	52	5	8	8	5	8	9	11	6	10	15	25	5	12	11	10	10	10	4	4	4	3	4	4	2	2	2	1	2	2	2	2	2	2	2	2	23	1	1	1	1	1	2	2	1	2	1	2
18	2	53	5	5	5	5	5	5	5	5	5	5	18	5	18	15	8	10	10	2	3	4	2	4	2	1	1	2	2	2	1	1	2	2	0	2	1	17	1	1	1	1	1	1	1	1	1	1	1
19	2	50	23	7	12	5	8	7	6	10	7	7	14	11	18	12	11	8	9	4	3	2	3	4	2	2	1	0	2	2	1	2	2	2	1	2	1	18	5	4	5	5	4	1	1	1	3	1	1
20	2	46	6	8	7	5	5	8	6	6	5	6	18	7	9	7	7	9	10	4	4	3	4	4	4	2	2	1	2	2	2	2	2	2	2	2	2	23	1	1	1	1	2	2	1	2	2	1	2
21	2	54	21	6	9	8	7	5	5	7	7	7	21	5	29	12	9	8	8	4	4	4	3	4	2	2	2	2	2	2	0	2	2	2	1	2	2	21	5	2	6	5	3	1	1	1	2	1	3
22	2	48	5	8	7	5	5	8	7	11	5	9	15	19	12	8	11	6	9	4	4	3	2	4	2	2	2	1	1	2	0	2	2	2	1	2	2	19	1	1	1	1	1	4	1	1	1	1	2
23	2	63	8	8	6	7	5	6	7	5	5	6	22	5	16	8	7	10	10	4	4	4	3	4	4	2	2	2	2	2	2	2	2	2	1	2	2	23	2	2	1	2	1	1	2	1	3	1	2
24	2	48	6	11	5	5	5	7	5	5	5	12	13	5	9	7	5	5	9	3	4	2	4	4	3	1	2	1	2	2	2	2	2	1	2	2	1	20	2	1	1	1	1	2	2	1	5	1	1
25	2	50	7	9	11	9	6	7	7	10	6	8	14	9	22	15	12	8	9	4	4	4	3	4	4	2	2	2	2	2	2	2	2	2	1	2	2	23	1	1	2	1	2	1	2	1	4	1	2
26	2	54	17	10	10	9	6	5	5	5	5	9	15	15	15	15	12	7	7	4	4	4	2	4	4	2	2	2	1	2	2	2	2	2	1	2	2	22	4	3	2	4	4	4	2	2	1	1	2
27	2	53	9	6	5	5	5	9	5	7	6	7	21	5	13	13	11	9	9	4	3	4	3	4	4	2	1	2	2	2	2	2	2	2	1	2	2	22	1	1	1	1	5	2	1	1	1	1	1
28	2	55	9	5	5	5	5	8	7	6	9	13	17	6	9	6	10	8	6	4	4	4	3	4	4	2	2	2	2	2	2	2	2	2	1	2	2	23	1	1	5	1	1	1	1	1	1	1	1
29	2	50	6	7	6	5	5	6	7	6	6	13	20	8	9	13	6	8	9	3	3	3	2	4	4	1	1	2	1	2	2	2	2	1	1	2	2	19	1	1	1	1	2	2	1	1	2	1	1
30	2	68	12	11	13	7	7	9	9	17	12	12	26	11	20	22	15	7	8	4	2	3	4	4	3	2	1	1	2	2	2	2	1	2	2	2	1	20	2	2	2	4	2	3	2	2	3	1	4
31	2	47	18	9	12	9	5	5	5	7	6	11	29	5	6	5	5	8	10	4	3	4	3	4	3	2	1	2	2	2	2	2	2	2	1	2	1	21	5	5	1	5	2	4	1	2	1	1	4
32	2	44	8	14	11	6	5	5	9	15	13	8	27	16	23	16	9	9	8	4	4	3	3	4	4	2	2	1	1	2	2	2	2	2	2	2	2	22	4	1	1	1	1	4	3	2	4	1	5
33	2	53	5	20	6	10	17	19	20	5	6	9	21	8	8	8	18	9	10	4	4	4	2	4	3	2	2	2	1	2	2	2	2	2	1	2	1	21	1	1	1	1	1	2	6	4	4	4	1
34	2	63	23	18	8	6	6	6	5	7	5	11	18	7	16	15	12	9	9	4	4	2	4	4	2	2	2	1	2	2	1	2	2	1	2	2	1	20	5	4	5	5	4	5	2	5	4	2	2
35	2	51	21	8	12	8	8	6	5	10	12	13	15	13	16	17	18	7	9	3	2	4	4	4	4	1	1	2	2	2	2	2	1	2	2	2	2	21	4	4	5	6	2	1	1	1	4	1	4
36	2	28	6	14	6	6	5	5	6	15	7	10	23	5	13	12	11	9	9	4	4	3	2	4	4	2	2	1	1	2	2	2	2	2	1	2	2	21	1	1	1	1	2	3	4	1	5	1	2
37	2	57	16	12	18	8	5	5	5	17	10	15	28	15	28	13	5	10	10	4	2	4	3	4	4	2	1	2	1	2	2	2	1	2	2	2	2	21	5	3	2	3	3	4	4	2	1	1	4
38	2	61	5	7	6	7	5	6	5	5	5	11	7	6	11	5	5	10	10	4	4	3	2	4	2	2	2	1	1	2	1	2	2	2	1	2	1	19	1	1	1	1	1	1	2	2	1	1	1
39	2	43	9	11	13	8	10	10	9	12	10	14	21	17	16	15	11	9	9	4	4	4	4	4	3	2	2	2	2	2	1	2	2	2	2	2	2	23	1	1	2	3	2	2	1	2	3	3	2
40	2	71	5	5	5	5	6	5	5	6	6	7	18	6	11	9	5	8	9	3	3	4	1	4	4	1	2	2	0	2	2	2	1	2	1	2	2	19	1	1	1	1	1	1	1	1	1	1	1
41	2	50	15	14	12	5	6	10	10	18	21	24	26	14	18	15	19	8	7	4	3	4	3	4	2	2	1	2	2	2	2	2	2	2	1	2	0	20	4	2	4	1	4	4	2	2	4	2	2
42	2	46	8	11	7	6	5	8	8	5	5	10	15	7	13	16	10	8	9	4	2	3	2	4	2	2	1	1	1	2	1	2	1	2	1	2	1	17	2	1	1	3	1	2	2	1	4	2	1
43	2	39	6	8	9	8	6	6	8	20	5	11	13	25	29	10	7	8	9	3	3	4	3	4	2	1	2	2	2	2	1	2	1	2	1	2	1	19	1	1	1	2	1	2	3	1	1	1	2
44	2	66	5	10	15	5	5	5	5	7	9	8	21	10	21	18	15	9	9	4	4	4	3	4	4	2	2	2	2	2	2	2	2	2	1	2	2	23	1	1	1	1	1	1	1	1	5	2	4
45	2	25	5	7	7	9	5	6	7	10	16	10	20	6	20	13	12	9	9	4	3	4	3	4	4	2	1	2	2	2	2	2	2	2	1	2	2	22	1	1	1	1	1	2	1	1	2	1	2
46	2	48	6	6	14	6	11	9	10	13	7	16	14	9	7	13	8	9	9	4	3	3	4	4	4	2	1	1	2	2	2	2	2	2	2	2	2	22	1	1	2	1	1	2	1	1	1	1	4
47	2	63	19	22	15	6	11	8	8	23	18	18	26	9	21	14	12	8	10	4	4	2	2	4	4	2	2	0	1	2	2	2	2	2	1	2	2	20	4	4	2	5	4	5	3	5	5	4	4
48	2	50	5	5	8	5	5	14	8	8	5	8	25	5	18	13	20	6	8	4	1	2	3	4	4	2	1	0	2	2	2	2	0	2	1	2	2	18	1	1	1	1	1	1	1	1	1	1	1
49	2	26	8	8	5	6	11	9	8	6	9	7	11	7	12	10	15	7	9	4	2	3	4	4	4	2	1	1	2	2	2	2	1	2	2	2	2	21	1	1	1	2	3	2	2	1	2	1	1
50	2	56	9	13	7	6	6	8	7	9	8	11	12	5	14	10	10	10	10	4	4	4	3	4	4	2	2	2	2	2	2	2	2	2	1	2	2	23	2	1	2	2	2	3	2	3	2	3	1
51	2	55	10	10	7	5	6	7	6	7	14	13	26	11	20	14	12	9	10	4	4	4	3	4	4	2	2	2	2	2	2	2	2	2	1	2	2	23	2	1	5	1	1	2	2	1	3	2	2
52	2	27	26	12	14	10	11	12	12	13	27	21	23	23	25	13	16	9	10	4	3	4	4	4	3	2	1	2	2	2	2	2	2	2	2	2	1	22	6	4	6	5	5	3	2	2	3	2	3
53	2	41	6	8	7	9	7	11	5	8	5	9	21	11	12	10	8	7	6	4	3	3	2	4	1	2	1	1	1	2	0	2	2	2	1	2	1	17	1	1	1	1	2	2	2	1	2	1	1
54	2	44	11	11	9	6	5	9	7	10	5	12	17	5	9	10	11	8	9	4	4	4	2	4	4	2	2	2	1	2	2	2	2	2	1	2	2	22	2	2	2	3	2	2	2	2	3	2	3
55	2	37	21	23	9	8	7	14	8	18	6	14	10	16	21	19	23	9	10	4	4	3	3	4	4	2	2	1	2	2	2	2	2	2	1	2	2	22	3	4	4	5	5	5	5	3	6	4	2
56	2	23	27	21	12	12	13	6	7	8	9	12	27	15	21	15	10	7	9	4	4	4	3	4	4	2	2	2	2	2	2	2	2	2	1	2	2	23	5	5	6	6	5	4	3	3	6	5	3
57	2	19	13	7	5	6	5	5	5	5	5	5	10	9	13	9	11	10	10	3	4	3	2	4	4	1	2	1	1	2	2	2	2	2	1	2	2	20	1	1	5	2	4	2	1	1	2	1	1
58	2	22	10	12	13	14	12	20	16	8	13	11	13	16	19	13	17	5	7	4	3	3	4	4	3	2	1	1	2	2	2	2	2	2	2	2	1	21	2	2	2	2	2	2	2	2	3	3	3
59	2	20	10	12	8	6	6	5	5	6	7	9	22	10	15	13	15	9	8	4	3	4	3	4	4	2	1	2	2	2	2	2	2	2	1	2	2	22	2	2	2	2	2	3	2	3	3	1	2
60	2	21	12	19	11	16	7	5	8	6	13	12	15	15	26	23	20	8	10	4	4	4	4	4	4	2	2	2	2	2	2	2	2	2	2	2	2	24	4	1	5	1	1	6	5	3	4	1	2
61	1	25	12	16	12	8	9	26	13	14	10	21	21	11	22	21	17	7	8	4	3	3	4	4	4	2	1	1	2	2	2	2	2	2	2	2	2	22	2	2	2	2	4	2	2	4	4	4	3
62	2	19	6	13	15	12	9	10	5	5	9	11	29	10	21	17	9	8	10	4	3	3	2	4	4	2	1	1	1	2	2	2	2	2	1	2	2	20	1	1	2	1	1	1	2	2	4	4	3
63	2	20	5	9	5	6	5	5	5	5	5	5	6	6	16	14	5	10	10	4	3	4	4	4	4	2	2	2	2	2	2	2	1	2	2	2	2	23	1	1	1	1	1	2	2	2	2	1	1
64	2	26	5	6	11	5	5	5	5	5	5	9	14	5	10	7	5	10	10	4	4	4	4	4	4	2	2	2	2	2	2	2	2	2	2	2	2	24	1	1	1	1	1	1	1	1	2	1	1
65	2	22	11	20	11	10	11	12	12	15	11	12	13	8	20	18	17	10	10	4	4	4	3	4	4	2	2	2	2	2	2	2	2	2	1	2	2	23	2	1	2	4	2	5	3	4	6	2	1
66	1	19	11	10	15	16	5	5	11	13	13	9	15	13	26	19	19	9	9	3	4	1	3	4	4	1	2	1	1	2	2	2	2	0	2	2	2	19	2	1	2	4	2	1	4	1	3	1	3
67	1	20	13	15	5	22	19	27	13	9	7	10	22	17	25	19	22	9	9	4	4	3	3	4	3	2	2	1	2	2	2	2	2	2	1	2	1	21	4	2	1	4	2	3	4	4	2	2	1
68	2	28	9	9	5	9	5	8	5	5	8	5	20	19	22	10	15	9	10	4	4	4	4	4	4	2	2	2	2	2	2	2	2	2	2	2	2	24	1	1	2	4	1	1	2	1	4	1	1
69	1	25	19	19	21	25	28	30	12	18	12	25	29	19	10	11	27	7	8	3	3	2	3	4	1	1	1	0	2	2	0	2	2	2	1	2	1	16	4	2	6	6	1	1	3	3	6	6	6
70	1	34	16	15	21	13	7	12	8	5	7	14	24	17	16	23	10	10	10	4	4	4	4	4	4	2	2	2	2	2	2	2	2	2	2	2	2	24	4	3	2	3	4	4	3	2	3	3	6
71	1	49	8	9	14	8	7	9	5	8	6	15	18	7	20	16	13	10	10	4	4	4	4	4	4	2	2	2	2	2	2	2	2	2	2	2	2	24	2	1	1	1	3	1	2	1	4	1	4
72	2	19	13	24	22	12	8	10	9	19	20	16	29	17	26	25	15	9	10	4	3	4	4	4	4	2	1	2	2	2	2	2	2	2	2	2	2	23	3	2	1	5	2	5	3	5	6	5	4
73	2	22	5	5	18	9	6	6	6	12	10	5	19	10	18	22	18	7	8	4	3	3	3	4	4	2	1	1	2	2	2	2	2	2	1	2	2	21	1	1	1	1	1	1	1	1	1	1	4
74	2	30	6	15	20	12	13	10	10	9	11	13	23	10	23	17	14	9	10	4	4	4	3	4	4	2	2	2	2	2	2	2	2	2	1	2	2	23	1	1	2	1	1	4	4	1	4	2	4
75	2	21	10	18	12	15	11	13	17	11	14	17	13	19	23	15	20	8	8	4	3	3	3	4	4	2	1	1	2	2	2	2	2	2	1	2	2	21	2	2	2	2	2	4	4	3	5	2	2
76	1	24	5	5	6	16	6	6	5	5	11	9	10	5	5	5	5	9	9	4	4	2	3	4	2	2	2	1	1	2	1	2	2	1	2	2	1	19	1	1	1	1	1	1	1	1	1	1	2
77	2	34	5	8	6	5	5	5	5	5	5	12	23	5	21	15	20	9	6	4	2	3	2	4	2	2	1	2	2	2	1	2	1	1	0	2	1	17	1	1	1	1	1	4	1	1	1	1	2
78	1	23	8	8	6	7	6	7	7	7	8	7	22	15	16	24	20	4	3	2	2	0	0	2	1	2	2	0	0	1	0	0	0	0	0	1	1	7	2	1	2	2	1	2	2	1	2	1	1
79	2	23	10	7	19	8	5	5	7	10	5	9	22	10	30	16	9	9	10	4	4	4	4	4	4	2	2	2	2	2	2	2	2	2	2	2	2	24	2	1	2	2	3	1	1	1	3	1	6
80	2	24	9	7	17	8	5	5	5	5	5	10	19	9	27	22	7	7	8	4	3	3	2	4	4	2	1	1	1	2	2	2	2	2	1	2	2	20	2	1	2	2	2	1	1	1	3	1	4
81	2	20	5	12	12	10	6	7	10	10	17	10	15	12	20	12	12	7	7	4	4	4	3	4	4	2	2	2	2	2	2	2	2	2	1	2	2	23	1	1	1	1	1	2	2	2	4	2	2
82	2	21	7	10	11	5	9	5	5	6	9	7	16	6	14	21	23	8	8	4	2	4	4	4	1	2	0	2	2	2	0	2	2	2	2	2	1	19	1	1	3	1	1	1	1	1	6	1	4
83	2	20	14	7	14	18	10	9	11	6	10	10	10	26	16	26	30	7	7	4	4	2	3	4	3	2	2	0	2	2	2	2	2	2	1	2	1	20	3	2	3	4	2	2	1	1	2	1	2
84	2	20	5	5	8	5	5	5	5	5	6	5	15	5	18	13	7	8	8	4	3	2	3	4	2	2	1	0	2	2	1	2	2	2	1	2	1	18	1	1	1	1	1	1	1	1	1	1	2
85	2	23	12	23	22	7	7	9	9	13	7	13	20	11	23	20	20	7	9	4	3	3	4	4	4	2	1	1	2	2	2	2	2	2	2	2	2	22	2	1	4	3	2	6	2	5	6	4	3
86	2	22	11	13	22	5	5	5	8	7	20	10	23	6	17	12	6	9	8	4	4	2	3	4	4	2	2	1	2	2	2	2	2	1	1	2	2	21	5	1	1	2	2	5	4	2	1	1	6
87	2	20	7	13	13	6	5	5	5	5	5	10	14	8	27	20	13	9	10	4	3	4	4	4	3	2	1	2	2	2	2	2	2	2	2	2	1	22	1	1	2	1	2	4	1	1	5	2	1
88	2	21	5	24	14	16	10	5	5	18	11	5	25	16	30	22	14	10	10	4	4	3	2	4	4	2	2	1	1	2	2	2	2	2	1	2	2	21	1	1	1	1	1	6	3	6	3	6	3
89	2	21	9	25	17	24	9	15	21	22	19	17	16	21	27	18	19	5	5	4	3	3	4	4	2	2	1	1	2	2	1	2	2	2	2	2	1	20	2	1	2	1	3	5	5	5	6	4	2
90	2	22	5	9	7	8	5	8	8	15	15	9	23	5	23	18	28	9	10	4	3	3	4	4	4	2	1	1	2	2	2	2	2	2	2	2	2	22	1	1	1	1	1	1	1	2	4	1	2
91	2	23	14	28	17	14	12	20	19	20	17	15	26	20	25	26	24	8	10	4	4	4	4	4	4	2	2	2	2	2	2	2	2	2	2	2	2	24	4	2	3	1	4	6	6	6	6	4	4
92	2	26	5	7	14	5	7	5	6	5	6	10	13	5	14	25	6	10	10	4	4	2	3	4	4	2	2	0	2	2	2	2	2	2	1	2	2	21	1	1	1	1	1	3	1	1	1	1	3
93	2	21	8	17	19	10	6	5	5	5	5	6	13	10	29	22	11	10	10	3	3	4	4	4	4	2	2	2	2	2	2	1	1	2	2	2	2	22	2	1	1	2	2	5	2	3	5	2	4
94	1	55	20	18	20	12	9	12	11	18	10	17	21	18	19	15	18	8	9	4	4	3	2	4	3	2	2	1	1	2	1	2	2	2	1	2	2	20	4	4	4	4	4	4	4	4	4	2	4
95	2	26	7	10	9	9	9	5	5	12	8	16	23	17	17	10	21	9	8	4	4	4	4	4	4	2	2	2	2	2	2	2	2	2	2	2	2	24	1	1	1	2	2	2	2	2	2	2	2
96	2	21	23	15	13	12	11	29	7	6	13	17	12	26	18	11	21	7	9	4	4	2	2	3	4	2	2	0	1	2	2	2	2	2	1	1	2	19	3	5	6	4	5	3	1	3	6	2	2
97	2	21	11	12	17	6	8	6	6	7	8	10	20	11	19	17	17	9	10	4	4	4	3	4	1	2	2	2	2	2	1	2	2	2	1	2	0	20	2	1	2	2	4	3	2	2	3	2	4
98	2	21	16	13	11	25	8	5	7	8	9	8	15	23	15	17	27	9	9	4	4	4	4	4	4	2	2	2	2	2	2	2	2	2	2	2	2	24	4	2	2	5	3	4	1	2	4	2	2
99	2	37	12	13	12	9	6	10	12	23	13	24	19	9	28	16	19	10	10	4	4	4	3	4	4	2	2	2	2	2	2	2	2	2	1	2	2	23	1	1	5	4	1	4	2	1	5	1	2
100	2	20	9	11	12	9	6	9	8	9	8	10	19	13	18	16	12	8	8	4	4	2	4	4	4	2	2	0	2	2	2	2	2	2	2	2	2	22	1	1	2	3	2	2	2	2	3	2	2
101	2	33	6	18	18	11	11	9	5	12	5	8	21	10	20	18	7	9	9	4	4	4	3	4	4	2	2	2	2	2	2	2	2	2	1	2	2	23	1	2	1	1	1	3	2	4	5	4	3
102	2	28	5	8	12	5	5	9	8	13	7	9	16	6	22	13	12	9	10	4	3	3	2	4	4	2	1	1	1	2	2	2	2	2	1	2	2	20	1	1	1	1	1	2	2	2	1	1	1
103	2	38	8	16	8	5	8	6	9	8	16	9	19	9	18	12	10	8	9	4	4	4	4	4	4	2	2	2	2	2	2	2	2	2	2	2	2	24	2	1	2	2	1	5	2	3	3	3	3
104	2	29	5	9	9	5	5	6	8	10	13	6	18	5	18	19	22	9	9	4	4	3	2	4	4	2	2	1	1	2	2	2	2	2	1	2	2	21	1	1	1	1	1	2	2	1	3	1	1
105	2	31	13	5	7	5	5	5	5	5	5	5	15	5	7	6	7	9	8	3	3	3	3	4	4	1	1	1	2	2	2	2	2	2	1	2	2	20	2	1	6	2	2	1	1	1	1	1	2
106	2	28	10	11	13	8	8	9	7	10	6	8	17	10	12	13	14	10	10	4	4	3	3	4	4	2	2	2	2	2	2	2	2	1	1	2	2	22	1	1	4	2	2	2	2	2	4	1	4
107	2	37	9	11	11	5	5	9	5	12	5	9	14	13	11	21	14	8	9	4	4	3	4	4	4	2	2	1	2	2	2	2	2	2	2	2	2	23	1	1	5	1	1	5	2	2	1	1	1
108	2	28	5	7	7	6	6	5	5	6	5	5	14	9	13	8	7	9	8	4	4	4	3	4	3	2	2	2	2	2	2	2	2	2	1	2	1	22	1	1	1	1	1	2	2	1	1	1	2
109	2	29	10	21	13	11	16	23	23	28	23	16	24	11	22	15	21	9	10	4	4	4	3	4	4	2	2	2	2	2	2	2	2	2	1	2	2	23	2	2	2	2	2	4	5	4	6	2	2
110	2	21	12	19	20	17	14	9	13	7	7	15	15	22	12	12	18	9	10	4	2	4	3	4	3	2	1	2	2	2	1	2	1	2	1	2	2	20	2	2	5	2	1	6	3	3	6	1	5
111	2	19	5	13	10	9	5	6	9	7	6	9	16	6	13	12	8	7	9	4	3	3	3	4	3	2	1	2	1	2	2	2	2	1	2	2	1	20	1	1	1	1	1	4	2	2	4	1	1
112	2	21	13	24	13	14	7	16	10	12	18	12	25	14	17	24	15	5	7	4	4	2	3	3	4	2	2	1	1	1	2	2	2	1	2	2	2	20	3	1	4	1	4	6	4	6	3	5	1
113	2	22	8	13	14	8	6	6	5	7	15	13	13	15	19	13	17	2	10	3	3	2	3	4	1	1	1	0	2	2	0	2	2	2	1	2	1	16	2	1	2	1	2	4	1	2	4	2	4
114	2	18	5	22	15	6	5	7	7	6	8	6	15	12	18	20	10	8	5	3	4	3	2	4	2	2	2	1	2	2	2	1	2	2	0	2	0	18	1	1	1	1	1	4	4	4	5	5	1
115	2	23	6	12	6	7	5	5	6	8	5	10	13	6	14	9	12	8	9	4	3	3	3	4	2	2	1	1	2	2	0	2	2	2	1	2	2	19	1	1	1	1	2	6	2	1	2	1	1
116	2	20	25	15	14	18	12	9	6	16	13	22	27	24	26	16	21	9	10	4	4	4	4	4	4	2	2	2	2	2	2	2	2	2	2	2	2	24	4	4	5	6	6	2	2	2	5	4	4
117	2	22	8	24	18	15	10	18	8	24	26	22	24	30	30	30	29	8	9	4	4	1	3	4	4	2	2	0	1	2	2	2	2	1	2	2	2	20	1	1	2	2	2	6	4	5	4	5	2
118	2	19	5	13	5	6	5	20	8	15	11	10	12	17	14	13	19	9	9	3	3	3	4	4	4	1	1	1	2	2	2	2	2	2	2	2	2	21	1	1	1	1	1	4	1	2	5	1	1
119	2	19	7	13	8	8	6	6	11	9	14	8	18	6	12	24	19	9	9	4	4	4	3	4	4	2	2	2	2	2	2	2	2	2	1	2	2	23	2	1	1	1	2	2	3	2	4	2	2
120	2	20	19	30	27	23	25	21	22	23	29	29	27	28	30	27	22	7	6	3	4	4	3	4	4	1	2	2	2	2	2	2	2	2	1	2	2	22	4	1	4	4	6	6	6	6	6	6	5
121	2	20	5	6	7	9	6	5	5	6	11	9	24	17	22	16	8	8	8	4	4	2	1	4	4	2	2	0	0	2	2	2	2	2	1	2	2	19	1	1	1	1	1	1	2	1	1	1	2
122	2	22	12	8	5	9	6	10	6	6	7	6	17	14	18	9	10	6	8	4	3	3	3	4	3	2	1	1	2	2	1	2	2	2	1	2	2	20	2	2	2	2	4	1	1	1	4	1	1
123	2	24	19	14	12	9	7	6	6	15	19	12	22	16	12	14	9	5	7	4	4	3	3	4	4	2	2	1	2	2	2	2	2	2	1	2	2	22	4	4	4	3	4	4	4	4	1	1	2
124	2	21	24	25	17	20	24	26	15	21	17	19	12	22	21	28	13	10	10	2	4	2	4	4	3	1	2	1	2	2	1	1	2	1	2	2	2	19	6	6	6	3	3	6	6	6	6	1	1
125	2	19	5	5	8	5	5	5	5	9	5	8	20	13	24	27	12	6	8	4	4	2	4	4	2	2	2	0	2	2	2	2	2	2	2	2	0	20	1	1	1	1	1	1	1	1	1	1	1
126	2	20	10	12	16	7	5	7	6	6	7	10	17	6	15	8	9	9	10	4	4	3	3	4	4	2	2	1	2	2	2	2	2	2	1	2	2	22	2	1	5	1	1	4	2	2	2	2	2
127	2	19	5	8	11	5	6	6	7	10	12	10	17	13	16	12	9	7	8	4	4	3	3	4	4	2	2	1	2	2	2	2	2	2	1	2	2	22	1	1	1	1	1	3	1	1	2	1	1
128	2	21	5	11	10	12	6	10	7	12	7	8	15	19	18	15	10	8	7	4	3	3	3	4	1	2	1	1	2	2	1	2	2	2	1	2	0	18	1	1	1	1	1	2	4	1	2	2	2
129	2	20	5	7	12	10	6	5	5	5	5	7	11	11	21	18	17	8	9	4	4	4	4	4	3	2	2	2	2	2	1	2	2	2	2	2	2	23	1	1	1	1	1	1	1	2	2	1	3
130	2	20	5	8	10	9	5	5	5	5	9	12	21	5	15	8	5	9	9	4	4	3	4	4	4	2	2	1	2	2	2	2	2	2	2	2	2	23	1	1	1	1	1	1	1	1	4	1	1
131	2	21	8	6	16	10	8	6	12	12	17	10	22	30	24	28	25	8	8	4	4	2	2	4	4	2	2	0	1	2	2	2	2	2	1	2	2	20	1	1	1	3	2	2	1	1	1	1	1
132	2	20	5	10	11	9	5	5	6	12	9	10	20	7	29	21	16	9	9	4	4	3	3	4	4	2	2	1	2	2	2	2	2	2	1	2	2	22	1	1	1	1	1	4	2	2	1	1	1
133	2	18	5	15	24	9	5	6	5	10	5	5	20	10	25	18	10	8	10	3	4	2	2	4	4	1	2	1	1	2	2	2	2	1	1	2	2	19	1	1	1	1	1	6	2	4	2	1	6
134	2	20	19	12	11	20	7	6	10	7	11	11	14	15	15	15	15	7	9	3	3	3	4	4	4	1	1	1	2	2	2	2	2	2	2	2	2	21	3	1	5	4	6	2	1	2	5	2	2
135	2	22	6	7	13	20	7	14	6	6	8	11	23	17	22	19	22	8	9	4	1	3	4	4	2	2	0	1	2	2	0	2	1	2	2	2	2	18	1	1	2	1	1	1	2	1	2	1	1
136	2	21	9	18	22	13	9	9	13	7	7	22	26	13	21	17	9	5	9	3	4	3	3	4	3	1	2	1	2	2	1	2	2	2	1	2	2	20	1	1	4	2	1	5	2	2	5	4	6
137	1	26	9	13	14	9	10	6	7	7	10	12	17	14	24	19	9	9	9	4	4	3	3	4	4	2	2	1	2	2	2	2	2	2	1	2	2	22	2	2	2	2	1	4	3	1	3	2	4
138	2	22	14	17	15	15	15	15	15	15	15	15	15	15	15	15	15	9	9	4	4	2	4	4	4	2	2	1	2	2	2	2	2	1	2	2	2	22	4	2	2	3	3	5	3	3	3	3	3
139	1	20	5	5	9	13	5	5	5	10	6	5	16	13	16	6	5	8	9	4	3	4	4	4	4	2	2	2	2	2	2	2	1	2	2	2	2	23	1	1	1	1	1	1	1	1	1	1	4
140	2	22	8	16	7	5	5	5	5	5	10	10	16	8	23	21	16	10	10	4	4	3	4	4	4	2	2	1	2	2	2	2	2	2	2	2	2	23	1	1	2	2	2	5	2	1	4	4	1
141	2	21	5	14	5	6	5	5	5	11	5	7	16	5	7	11	11	8	9	4	4	2	2	4	3	2	2	0	2	2	2	2	2	2	0	2	1	19	1	1	1	1	1	3	2	2	6	1	1
142	2	20	18	23	15	16	16	22	20	21	18	22	21	20	25	20	19	7	10	4	4	3	4	3	4	2	2	1	2	1	2	2	2	2	2	2	2	22	6	3	2	5	2	3	5	5	5	5	4
143	2	22	13	20	28	14	9	5	6	28	21	11	23	24	30	25	16	10	10	4	4	4	4	4	4	2	2	2	2	2	2	2	2	2	2	2	2	24	2	4	2	3	2	3	6	5	1	5	5
144	2	18	14	14	10	19	11	15	8	7	13	15	20	18	20	15	14	9	10	4	4	2	3	4	4	2	2	0	2	2	2	2	2	2	1	2	2	21	3	2	3	4	2	5	1	3	4	1	4
145	2	19	5	20	12	8	8	5	8	7	11	11	26	20	25	30	30	9	9	4	4	4	4	4	1	2	2	2	2	2	1	2	2	2	2	2	0	21	1	1	1	1	1	6	4	4	3	3	2
146	2	19	13	14	11	17	12	11	8	9	14	9	21	15	15	10	9	5	5	3	4	4	3	4	4	1	2	2	2	2	2	2	2	2	1	2	2	22	2	2	3	3	3	3	3	5	1	2	1
147	2	19	13	26	23	18	16	9	11	22	18	22	23	15	20	28	22	8	10	4	3	3	4	4	4	2	1	1	2	2	2	2	2	2	2	2	2	22	2	2	5	2	2	5	5	6	6	4	4
148	2	21	24	21	25	14	13	6	10	19	16	23	20	18	20	16	17	8	9	4	3	3	4	4	4	2	1	1	2	2	2	2	2	2	2	2	2	22	5	5	5	5	4	5	4	4	5	3	5
149	2	20	5	12	16	12	6	10	10	12	12	12	18	12	11	11	16	5	5	4	4	4	3	4	2	2	2	2	2	2	1	2	2	2	1	2	1	21	1	1	1	1	1	3	3	2	3	1	1
150	2	19	6	9	5	5	11	21	23	17	11	19	13	10	15	11	15	7	9	2	3	3	2	4	2	0	1	1	1	2	0	2	2	2	1	2	2	16	1	1	1	1	2	3	3	1	1	1	1
151	2	19	14	15	15	15	15	15	10	15	15	15	15	15	15	15	15	9	9	4	4	2	4	4	4	2	2	0	2	2	2	2	2	2	2	2	2	22	3	3	2	3	3	3	3	3	3	3	3
152	2	20	12	15	9	6	5	8	8	28	26	14	21	9	27	27	19	9	10	3	4	4	3	4	4	1	2	2	2	2	2	2	2	2	1	2	2	22	1	1	1	4	5	3	5	2	3	2	4
153	2	20	8	30	9	14	22	12	14	15	22	29	28	30	19	23	28	9	9	4	4	3	4	4	3	2	2	1	2	2	2	2	2	2	2	2	1	22	1	1	2	3	1	6	6	6	6	6	5
154	2	20	9	10	5	5	5	5	5	5	9	9	20	7	25	21	9	10	9	4	4	2	2	4	4	2	2	0	1	2	2	2	2	2	1	2	2	20	1	1	5	1	1	5	1	1	2	1	1
155	2	18	9	6	6	11	7	5	8	6	7	9	14	12	16	14	14	9	10	4	4	2	4	4	3	2	2	0	2	2	1	2	2	2	2	2	2	21	2	1	2	2	2	2	1	1	1	1	1
156	1	20	6	14	14	5	5	6	5	10	17	8	20	13	25	23	8	8	8	4	4	4	3	4	2	2	2	2	2	2	1	2	2	2	1	2	1	21	1	1	1	2	1	1	1	1	6	5	4
157	2	21	8	20	14	19	16	20	18	19	16	18	15	17	23	18	23	7	7	4	4	3	3	4	4	2	2	1	2	2	2	2	2	2	1	2	2	22	1	1	2	2	2	6	4	4	4	2	2
158	2	19	7	13	18	12	8	9	11	11	14	10	18	17	21	18	14	4	8	4	3	2	1	4	4	2	1	0	0	2	2	2	2	2	1	2	2	18	1	1	1	2	2	2	2	2	5	2	3
159	2	18	5	13	7	6	6	6	9	8	11	10	14	16	19	12	6	5	5	3	3	4	2	4	4	1	1	2	2	2	2	2	2	2	0	2	2	20	1	1	1	1	1	4	2	2	3	2	1
160	2	19	8	14	16	9	8	9	7	9	16	11	19	9	21	23	14	9	10	4	3	4	4	4	4	2	1	2	2	2	2	2	2	2	2	2	2	23	1	1	2	2	2	5	2	2	3	2	2
161	2	20	10	26	20	15	10	10	16	19	14	12	22	10	24	22	19	8	9	3	3	3	4	4	3	1	2	1	2	2	2	2	1	2	2	2	1	20	2	1	2	3	2	5	6	5	6	4	4
162	2	18	11	15	28	25	6	5	9	26	16	17	28	24	29	16	14	9	8	3	3	3	3	4	3	1	1	2	2	2	1	2	2	1	1	2	2	19	1	1	5	2	2	3	2	3	4	3	6
163	2	18	11	12	11	9	6	5	5	5	5	5	22	11	21	10	8	5	6	4	4	3	3	4	4	2	2	1	2	2	2	2	2	2	1	2	2	22	2	3	2	2	2	3	2	2	2	3	2
164	2	41	22	21	22	9	7	6	5	8	5	7	30	7	27	15	9	10	10	4	4	4	3	4	4	2	2	2	2	2	2	2	2	2	1	2	2	23	3	4	6	5	4	5	2	4	5	5	5
165	2	20	5	5	5	5	5	5	5	5	5	5	5	8	5	13	6	9	9	4	4	2	4	4	3	2	2	0	2	2	2	2	2	2	2	2	1	21	1	1	1	1	1	1	1	1	1	1	1
166	2	19	7	8	5	5	5	5	5	5	5	5	5	5	5	5	5	9	9	4	3	2	3	3	3	2	1	1	2	2	2	2	2	1	1	1	1	18	1	1	2	2	1	2	1	2	2	1	1
167	2	19	5	5	12	5	5	6	5	5	7	13	14	14	8	9	9	7	8	4	4	4	3	4	4	2	2	2	2	2	2	2	2	2	1	2	2	23	1	1	1	1	1	1	1	1	1	1	2
168	2	19	16	7	10	10	5	9	6	8	7	10	17	14	19	18	19	10	10	3	0	2	2	1	2	1	0	0	1	0	1	2	0	2	1	1	1	10	2	2	4	5	3	2	1	1	2	1	3
169	2	19	11	10	12	10	8	7	7	11	13	8	19	9	22	15	11	9	9	4	4	2	4	4	4	2	2	0	2	2	2	2	2	2	2	2	2	22	2	2	2	3	2	4	2	2	1	1	3
170	2	22	5	19	10	7	5	5	5	10	5	10	25	5	10	25	5	9	8	3	4	3	4	4	3	2	2	1	2	2	2	1	2	2	2	2	1	21	1	1	1	1	1	6	1	5	6	1	1
171	2	19	15	19	19	15	11	9	12	19	21	14	13	24	29	30	17	8	8	3	3	1	3	4	2	1	1	0	1	2	1	2	2	1	2	2	1	16	3	1	1	5	5	4	2	5	4	4	2
172	2	22	13	13	14	17	9	11	10	9	10	15	7	17	8	14	16	10	10	3	4	4	4	4	4	1	2	2	2	2	2	2	2	2	2	2	2	23	3	2	3	3	2	2	1	2	4	4	2
173	2	20	6	21	12	12	9	6	10	11	15	15	22	13	19	17	18	9	10	4	3	3	2	4	4	2	2	1	1	2	2	2	1	2	1	2	2	20	1	1	1	1	2	5	5	5	4	2	3
174	2	20	6	20	13	7	5	8	7	11	9	13	22	8	19	19	14	9	9	4	4	4	3	4	4	2	2	2	2	2	2	2	2	2	1	2	2	23	1	1	1	1	2	6	2	5	6	1	5
175	2	22	6	10	11	11	6	6	5	7	9	10	20	11	18	18	18	9	10	3	4	3	4	4	3	1	2	1	2	2	1	2	2	2	2	2	2	21	1	1	1	1	2	2	2	2	3	1	2
176	2	18	5	6	5	5	5	5	5	5	5	5	17	6	17	6	5	9	9	4	4	4	3	4	4	2	2	2	2	2	2	2	2	2	1	2	2	23	1	1	1	1	1	2	1	1	1	1	1
177	2	19	6	21	11	7	7	9	15	12	12	15	9	16	21	9	12	9	9	3	4	3	4	4	2	1	2	1	2	2	2	2	2	2	2	2	0	20	1	1	1	2	1	5	5	5	5	1	4
178	2	20	9	20	10	5	5	6	10	6	10	9	23	15	29	18	19	7	9	4	4	2	4	4	4	2	2	1	2	2	2	2	2	1	2	2	2	22	2	1	2	2	2	6	3	4	4	3	2
179	2	21	17	12	23	16	10	6	8	23	13	22	25	16	29	18	27	7	9	4	3	4	3	4	3	2	1	2	2	2	2	2	2	2	1	2	1	21	2	2	5	4	4	2	1	1	6	2	6
180	2	18	6	7	12	10	9	6	5	5	14	8	12	11	22	17	10	8	7	3	4	2	2	4	4	1	2	1	1	2	2	2	2	1	1	2	2	19	1	1	1	2	1	2	1	1	2	1	2
181	1	19	5	5	11	10	5	5	5	5	5	5	11	5	24	20	5	9	9	4	4	3	2	4	4	2	2	1	1	2	2	2	2	2	1	2	2	21	1	1	1	1	1	1	1	1	1	1	1
182	1	20	30	5	28	30	24	8	5	16	5	17	22	16	21	22	13	10	10	4	4	4	4	4	3	2	2	2	2	2	1	2	2	2	2	2	2	23	6	6	6	6	6	1	1	1	1	1	4
183	2	22	9	8	8	10	6	9	5	6	6	11	16	7	23	14	8	9	10	4	4	4	3	4	4	2	2	2	2	2	2	2	2	2	1	2	2	23	2	1	2	2	2	2	1	2	2	1	2
184	1	19	6	5	5	5	5	6	5	5	9	5	5	5	14	9	5	9	8	3	4	4	4	4	4	1	2	2	2	2	2	2	2	2	2	2	2	23	2	1	1	1	1	1	1	1	1	1	1
185	2	21	7	11	10	11	6	9	6	11	12	9	15	8	15	12	9	9	9	4	4	3	2	4	3	2	2	1	2	2	1	2	2	2	0	2	2	20	2	1	2	1	1	2	3	2	2	2	2
186	2	19	21	12	11	23	17	16	12	9	9	10	21	18	12	20	16	9	9	4	4	3	3	4	4	2	2	1	1	2	2	2	2	2	2	2	2	22	5	4	4	4	4	2	2	2	4	2	3
187	2	19	20	10	23	26	28	20	20	26	23	25	24	26	28	26	29	4	7	4	4	4	4	4	4	2	2	2	2	2	2	2	2	2	2	2	2	24	5	6	3	4	2	1	1	1	5	2	5
188	2	23	10	8	18	9	5	5	5	5	6	5	7	5	12	20	16	6	8	4	4	2	3	4	4	2	2	0	2	2	2	2	2	2	1	2	2	21	1	1	2	1	5	3	1	1	2	1	2
189	2	20	11	6	9	16	8	11	6	9	13	10	14	8	27	22	13	8	9	4	4	3	4	4	3	2	2	1	2	2	1	2	2	2	2	2	2	22	5	1	1	2	2	2	1	1	1	1	2
190	2	21	10	13	13	11	7	6	9	8	9	13	24	9	19	15	17	9	8	4	4	4	3	3	3	2	2	2	2	2	2	2	2	2	1	1	1	21	1	1	2	4	2	4	1	2	4	2	2
191	2	21	6	19	22	19	15	26	15	24	14	8	17	20	15	20	25	10	10	4	4	4	4	4	4	2	2	2	2	2	2	2	2	2	2	2	2	24	2	1	1	1	1	1	4	4	5	5	5
192	2	18	5	9	8	5	5	5	5	9	11	11	19	6	5	5	5	8	6	4	3	3	3	4	3	2	1	1	2	2	1	2	2	2	1	2	2	20	1	1	1	1	1	2	2	1	2	2	3
193	1	20	20	10	24	17	13	11	13	10	10	17	12	14	24	20	24	8	9	4	3	3	4	3	3	2	1	1	2	2	1	2	2	2	2	1	2	20	4	2	6	4	4	2	2	2	3	1	5
194	2	21	6	7	6	6	5	6	5	6	7	7	18	5	15	14	9	8	10	3	4	3	4	4	3	1	2	1	2	2	2	2	2	2	2	2	1	21	1	1	2	1	1	2	1	1	2	1	1
195	1	22	19	28	19	16	10	6	10	13	15	21	21	19	23	18	18	8	8	3	2	2	2	4	4	1	1	1	1	2	2	2	1	1	1	2	2	17	4	2	4	6	3	5	6	5	6	6	6
196	2	20	5	10	11	6	5	5	5	5	10	5	12	5	22	22	16	8	9	3	3	3	4	4	3	1	1	1	2	2	1	2	2	2	2	2	2	20	1	1	1	1	1	4	1	1	3	1	1
197	2	20	13	12	6	5	5	6	5	8	5	10	23	6	20	25	14	9	10	4	4	3	4	4	4	2	2	1	2	2	2	2	2	2	2	2	2	23	5	1	4	1	2	4	1	4	2	1	1
198	1		12	5	8	17	6	5	5	5	5	9	12	14	20	16	6	7	7	4	4	2	2	4	4	2	2	0	1	2	2	2	2	2	1	2	2	20	1	2	3	1	5	1	1	1	1	1	1
199	1	21	16	22	13	19	15	10	9	16	18	15	21	24	18	17	19	8	9	3	3	3	3	3	3	1	1	1	2	1	2	2	2	2	1	2	1	18	3	2	3	5	3	3	3	5	6	5	3
200	1	23	11	5	18	5	5	12	7	9	8	8	12	15	18	24	21	9	10	4	4	2	2	4	4	2	2	0	1	2	2	2	2	2	1	2	2	20	4	1	1	4	1	1	1	1	1	1	4
201	1	19	13	17	15	15	17	14	11	8	13	12	10	10	11	10	11	7	9	4	4	3	4	4	4	2	2	1	2	2	2	2	2	2	2	2	2	23	2	3	2	3	3	4	3	3	3	4	3
202	2	20	16	10	11	8	13	7	5	22	14	14	13	11	9	13	17	9	10	3	4	4	3	4	4	1	2	2	2	2	2	2	2	2	1	2	2	22	3	1	3	6	3	3	1	2	3	1	1
203	2	23	7	11	5	10	5	7	7	5	11	14	13	12	18	21	22	9	9	4	3	2	1	4	4	2	1	0	0	2	2	2	2	2	1	2	2	18	2	1	1	1	2	4	2	3	1	1	1
204	2	19	9	10	10	22	13	9	10	10	10	11	10	8	19	16	14	10	10	4	4	4	3	4	4	2	2	2	2	2	2	2	2	2	1	2	2	23	5	1	1	1	1	2	2	1	3	2	2
205	2	20	9	9	14	13	10	11	7	5	12	19	24	8	12	13	11	8	7	3	3	3	3	4	3	1	1	1	2	2	1	2	2	2	1	2	2	19	2	1	2	2	2	1	4	1	2	1	3
206	1	19	12	19	12	20	9	10	10	12	12	11	19	18	22	18	16	9	9	4	3	4	3	4	4	2	1	2	2	2	2	2	2	2	1	2	2	22	1	1	6	2	2	6	4	4	4	1	2
207	1	19	28	29	5	6	6	8	11	19	13	16	23	16	25	23	14	8	8	4	4	2	4	4	4	2	2	1	2	2	2	2	2	1	2	2	2	22	5	6	6	6	5	6	6	6	6	5	1
208	2	22	5	9	6	6	5	5	5	5	6	5	10	10	15	14	5	7	7	4	4	4	4	4	4	2	2	2	2	2	2	2	2	2	2	2	2	24	1	1	1	1	1	4	1	1	2	1	1
209	1	22	8	6	6	5	5	5	5	5	7	7	12	9	28	22	8	7	9	4	4	3	4	4	3	2	2	1	2	2	1	2	2	2	2	2	2	22	4	1	1	1	1	2	1	1	1	1	1
210	1	19	17	22	17	11	8	10	8	17	21	16	23	12	21	17	9	9	9	4	4	2	4	4	2	2	2	0	2	2	1	2	2	2	2	2	1	20	3	2	4	5	3	5	5	5	5	2	3
211	1	19	5	6	5	5	5	5	5	5	5	5	5	5	5	5	5	8	10	4	4	3	4	4	3	2	2	1	2	2	1	2	2	2	2	2	2	22	1	1	1	1	1	2	1	1	1	1	1
212	2	19	27	26	19	22	25	28	17	10	14	30	30	14	30	15	21	9	9	4	3	4	4	4	2	2	1	2	2	2	1	2	2	2	2	2	1	21	6	5	6	5	5	6	4	4	6	6	6
213	1	20	5	5	5	5	5	5	5	5	5	5	5	5	5	5	5	9	10	4	4	4	4	4	4	2	2	2	2	2	2	2	2	2	2	2	2	24	1	1	1	1	1	1	1	1	1	1	1
214	2	19	5	7	13	6	7	5	5	5	5	10	5	7	5	5	5	7	10	4	4	2	4	4	4	2	2	0	2	2	2	2	2	2	2	2	2	22	1	1	1	1	1	2	1	2	1	1	3
215	2	20	10	10	5	6	5	5	7	7	13	10	19	7	16	8	11	8	9	4	4	4	3	4	4	2	2	2	2	2	2	2	2	2	1	2	2	23	2	1	2	3	2	2	1	2	4	1	1
216	2	19	5	20	12	8	8	5	8	7	11	11	26	20	25	30	30	9	9	4	4	4	4	4	1	2	2	2	2	2	1	2	2	2	2	2	0	21	1	1	1	1	1	6	4	4	3	3	2
217	2	20	21	16	19	16	19	21	18	17	16	25	21	19	18	21	15	8	9	4	3	3	4	4	4	2	1	1	2	2	2	2	2	2	2	2	2	22	3	4	6	3	5	4	4	2	3	3	4
218	2	21	8	21	13	14	13	12	11	20	16	7	12	13	23	21	14	8	8	4	4	4	4	4	4	2	2	2	2	2	2	2	2	2	2	2	2	24	2	1	2	2	1	6	2	4	4	5	2
219	2	22	7	11	12	9	9	10	10	10	11	11	16	10	20	18	14	7	8	2	4	4	4	4	3	0	2	2	2	2	2	2	2	2	2	2	1	21	2	1	2	1	1	2	2	2	3	2	2
220	2	20	5	15	16	8	5	6	6	6	8	10	14	5	8	17	12	9	10	4	4	4	4	4	4	2	2	2	2	2	2	2	2	2	2	2	2	24	1	1	1	1	1	4	3	2	4	2	4
221	2	21	7	12	14	13	11	7	6	9	12	14	14	5	15	13	10	8	9	3	4	2	3	4	4	1	2	0	2	2	2	2	2	2	1	2	2	20	1	1	2	1	2	2	2	4	2	2	4
222	2	24	11	9	25	13	6	6	8	13	9	13	28	16	22	14	20	9	9	4	4	4	4	4	4	2	2	2	2	2	2	2	2	2	2	2	2	24	1	1	3	3	3	2	1	1	3	2	3
223	1	20	22	22	16	17	15	11	8	17	7	16	20	11	19	22	12	9	10	3	4	4	3	4	3	1	2	2	2	2	1	2	2	2	1	2	2	21	5	4	5	6	2	5	4	2	6	5	4
224	2	21	15	5	16	26	10	5	5	7	8	6	13	30	29	23	14	1	9	3	4	3	4	4	4	1	2	1	2	2	2	2	2	2	2	2	2	22	1	1	3	5	5	1	1	1	1	1	3
225	2	31	8	10	6	5	5	10	11	6	8	11	11	14	10	11	13	7	9	4	4	4	4	4	3	2	2	2	2	2	1	2	2	2	2	2	2	23	1	1	2	2	2	2	3	1	3	1	1
226	1	22	6	10	10	12	6	8	12	6	5	13	24	7	8	5	7	7	9	4	3	1	4	4	4	2	1	0	2	2	2	2	2	1	2	2	2	20	1	2	1	1	1	3	2	2	2	1	4
227	1	19	30	30	30	25	30	30	25	30	30	30	30	30	30	30	30	10	10	4	3	3	4	4	2	2	1	1	2	2	1	2	2	2	2	2	1	20	6	6	6	6	6	6	6	6	6	6	6
228	2	21	19	9	23	28	13	6	5	21	6	10	18	27	30	30	11	8	9	4	4	4	3	4	4	2	2	2	2	2	2	2	2	2	1	2	2	23	2	2	5	6	4	1	1	1	5	1	5
229	2	20	12	28	12	13	14	25	27	27	18	24	16	21	17	23	27	10	10	4	4	4	2	4	4	2	2	2	1	2	2	2	2	2	1	2	2	22	4	2	3	2	1	4	6	6	6	6	1
230	2	18	13	16	14	20	13	15	16	20	13	20	19	16	20	11	15	8	9	4	2	3	3	4	2	2	1	1	2	2	1	2	1	2	1	2	1	18	1	2	4	3	3	2	4	4	3	3	2
231	2	19	5	8	9	18	24	8	10	20	22	14	17	10	16	22	16	9	8	3	0	3	3	1	3	1	0	2	2	0	1	2	0	1	1	1	2	13	1	1	1	1	1	2	2	2	1	1	2
232	2	19	7	17	13	11	7	5	12	13	11	12	16	7	17	13	13	7	8	3	3	2	3	4	4	1	1	0	2	2	2	2	2	2	1	2	2	19	1	1	1	3	1	1	3	2	6	5	3
233	2	38	18	17	13	12	11	12	9	18	16	21	27	18	27	18	18	8	9	4	4	3	3	4	2	2	2	1	2	2	2	2	2	2	1	2	0	20	2	4	4	4	4	3	3	4	3	4	3
234	2	27	5	8	5	5	5	5	6	9	5	6	22	5	6	8	6	7	9	4	3	2	4	4	4	2	1	2	2	2	2	2	2	0	2	2	2	21	1	1	1	1	1	1	3	1	2	1	1
235	2	20	6	8	7	7	5	5	6	7	5	6	14	8	10	7	8	9	9	4	4	4	3	4	4	2	2	2	2	2	2	2	2	2	1	2	2	23	1	1	1	1	2	1	1	2	2	2	1
236	2	50	5	7	10	5	7	8	5	9	5	8	18	8	15	10	8	10	10	4	4	2	3	4	4	2	2	0	1	2	2	2	2	2	2	2	2	21	1	1	1	1	1	2	2	1	1	1	1
237	2	27	10	12	7	5	7	16	9	15	10	9	10	17	21	14	15	9	8	4	4	4	3	4	2	2	2	2	2	2	2	2	2	2	1	2	0	21	1	1	6	1	1	1	4	1	5	1	1
238	2	26	19	13	20	7	15	10	6	9	17	10	27	13	30	19	18	8	8	4	4	4	4	4	2	2	2	2	2	2	2	2	2	2	2	2	0	22	2	2	6	3	6	3	1	3	1	5	5
239	2	28	10	14	12	5	7	8	6	12	7	9	12	5	15	13	12	9	9	4	3	3	4	4	4	2	1	1	2	2	2	2	2	2	2	2	2	22	2	2	2	2	2	3	2	3	3	3	2
240	2	32	9	5	8	12	6	5	5	7	5	6	22	5	22	18	13	10	10	4	4	3	4	4	3	2	2	1	2	2	1	2	2	2	2	2	2	22	2	2	1	2	2	1	1	1	1	1	2
241	1	34	5	5	5	13	5	5	5	5	5	5	13	6	19	21	10	8	10	3	4	3	3	4	4	1	2	1	2	2	2	2	2	2	1	2	2	21	1	1	1	1	1	1	1	1	1	1	1
242	1	33	12	9	7	8	5	5	5	5	5	7	12	8	19	16	9	10	9	4	3	3	3	4	3	2	1	1	2	2	2	2	2	2	1	2	1	20	2	2	2	3	3	2	2	2	2	1	1
243	2	27	6	12	8	6	7	9	8	8	5	9	18	6	10	15	13	9	10	4	3	4	3	4	4	2	1	2	2	2	2	2	2	2	1	2	2	22	2	1	1	1	1	2	2	2	4	2	2
244	2	56	6	6	7	5	5	9	7	5	5	9	23	5	13	5	5	10	10	4	3	4	4	4	4	2	1	2	2	2	2	2	2	2	2	2	2	23	1	1	1	1	2	2	1	1	1	1	2
245	2	26	6	8	9	5	5	6	5	10	8	10	19	9	18	8	10	9	10	4	4	4	4	4	4	2	2	2	2	2	2	2	2	2	2	2	2	24	1	1	1	1	2	2	2	1	2	1	2
246	2	53	11	18	7	13	6	17	9	11	9	18	14	10	10	10	19	8	9	2	3	3	1	4	3	1	1	1	0	2	1	1	2	2	1	2	2	16	1	1	2	3	4	4	3	4	5	2	2
247	2	18	11	23	7	11	11	13	10	13	20	12	15	16	17	20	12	6	6	3	3	4	3	3	4	1	1	2	2	2	2	2	2	2	1	1	2	20	2	1	4	2	2	5	2	5	6	5	2
248	2	27	7	12	6	8	5	10	12	7	6	9	15	8	17	6	8	10	10	4	4	4	3	4	4	2	2	2	2	2	2	2	2	2	1	2	2	23	1	1	1	1	3	2	2	2	5	1	1
249	2	20	25	18	9	20	11	9	13	13	12	15	11	24	22	18	24	8	9	4	4	4	4	4	4	2	2	2	2	2	2	2	2	2	2	2	2	24	4	4	6	6	5	5	3	4	4	2	2
250	2	19	25	15	11	18	14	23	14	12	18	17	20	18	18	17	20	6	9	4	2	3	3	4	3	2	1	1	2	2	1	2	1	2	1	2	2	19	5	5	4	6	5	3	2	2	4	4	2
251	2	20	11	12	15	19	12	10	9	14	11	12	16	17	22	22	15	8	9	4	3	4	4	4	3	2	1	2	2	2	1	2	2	2	2	2	2	22	2	2	2	2	3	2	2	2	3	3	3
252	2	27	19	22	14	11	11	5	20	22	26	18	24	23	26	12	25	8	9	4	4	4	4	4	4	2	2	2	2	2	2	2	2	2	2	2	2	24	4	2	2	6	5	5	5	5	5	2	2
253	2	24	6	24	10	6	6	14	5	6	8	14	22	9	28	12	8	8	9	3	4	4	3	4	3	1	2	2	2	2	2	2	2	2	1	2	1	21	1	1	1	1	2	5	3	5	6	5	4
254	2	25	10	9	8	10	7	10	9	10	8	6	16	16	21	16	10	8	8	3	3	3	3	3	4	2	1	1	2	1	2	1	2	2	1	2	2	19	1	1	5	1	2	2	2	2	2	1	3
255	2	25	7	16	14	6	6	8	5	5	5	9	22	6	18	16	9	9	9	4	4	2	3	4	4	2	2	0	2	2	2	2	2	2	1	2	2	21	1	1	1	2	2	5	6	2	2	1	1
256	2	24	15	9	6	5	5	5	6	8	11	8	13	6	11	10	8	10	10	4	4	4	4	4	4	2	2	2	2	2	2	2	2	2	2	2	2	24	3	1	5	5	1	1	1	1	5	1	2
257	2	25	5	13	6	7	5	5	5	13	8	13	16	8	20	7	10	9	10	4	4	4	4	4	4	2	2	2	2	2	2	2	2	2	2	2	2	24	1	1	1	1	1	3	2	3	3	2	2
258	2	28	12	10	8	10	9	15	9	10	11	11	11	10	18	13	11	9	9	4	4	4	4	4	4	2	2	2	2	2	2	2	2	2	2	2	2	24	2	1	1	4	4	1	1	1	5	2	1
259	1	30	10	19	17	7	6	6	5	7	10	8	22	11	23	16	12	7	10	4	3	4	1	4	4	2	1	2	1	2	2	2	2	2	0	2	2	20	4	1	1	2	2	6	2	5	3	3	4
[truncated: 64 more columns]
